# Supplementary material for: A Sensitive and Fast microRNA Detection Platform Based on CRlSPR-Cas12a Coupled with Hybridization Chain Reaction and Photonic Crystal Microarray
Source: Biosensors (Basel). 2025 Apr 5;15(4):233. doi: 10.3390/bios15040233 (PMC12024684; doi:10.3390/bios15040233)
Supplement: Supplementary file 1 [file biosensors-15-00233-s001.zip]

Archive with 1 entries (1 files):
- biosensors-3462530-supplementary.pdf
